# Supplementary material for: Clinical and Sociodemographic Determinants of Adherence to World Cancer Research Fund/American Institute for Cancer Research (WCRF/AICR) Recommendations in Breast Cancer Survivors—Health-EpiGEICAM Study
Source: Cancers (Basel). 2022 Sep 27;14(19):4705. doi: 10.3390/cancers14194705 (PMC9561971; doi:10.3390/cancers14194705)
Supplement: Supplementary file 1 [file cancers-14-04705-s001.zip]

Archive with 1 entries (1 files):
- cancers-1935939-supplementary.pdf
